# Supplementary material for: Plasma metabolome and skin proteins in Charcot-Marie-Tooth 1A patients
Source: PLoS One. 2017 Jun 2;12(6):e0178376. doi: 10.1371/journal.pone.0178376 (PMC5456076; doi:10.1371/journal.pone.0178376)
Supplement: S2 Table — Lists the metabolite signals differentially expressed among the four groups of samples. All signals are defined by their retention time and a mass-to-charge (m/z) value. In addition, the 12 metabolites used in the LDA are highlighted in red. (XLSX) [file pone.0178376.s002.xlsx]

## Sheet: ALLgroups_significative
Signal ID	m/z	Ret time (min)	Name	HMDB ID	Metlin	KEGG ID	Formula	Compound mass	Adduct	Adduct mass	G01rep4	G01rep5	G01rep6	G02rep4	G02rep5	G02rep6	G03rep1	G03rep2	G03rep3	G04rep1	G04rep2	G04rep3	G05rep4	G05rep5	G05rep6	G06rep1	G06rep2	G06rep3	G07rep1	G07rep2	G07rep3	G08rep1	G08rep2	G08rep3	G09rep1	G09rep2	G09rep3	M01rep1	M01rep2	M01rep3	M02rep1	M02rep2	M02rep3	M03rep1	M03rep2	M03rep3	M04rep1	M04rep2	M04rep3
1	511.123	0.378									335.411	227.336	345.979	360.273	332.969	326.074	1075.45	425.951	561.887	521.873	409.104	1102.58	291.779	360.857	341.426	1336.51	1444.13	1154.72	1263.58	1607.91	1508.2	1085.92	1665.63	1697.26	1288.29	1194.27	1281.94	1689.08	2046.46	1736.67	1834.13	1491.23	1403.26	1842.19	1835.7	1592.3	1546.76	1551.39	1767.72
1	511.123	0.378	6''-O-Acetylglycitin	HMDB39489			C24H24O11	488.132	M+Na	511.121
25	297.03	0.465									310.932	246.893	307.719	277.259	319.67	230.596	112.824	85.3	115.218	69.2143	57.1141	109.415	174.204	225.825	314.271	170.537	199.834	107.803	151.186	73.089	129.857	102.594	109.032	91.4016	148.429	195.818	116.31	352.227	386.063	316.286	273.403	303.049	263.605	352.443	447.429	385.806	248.155	317.237	329.522
28	300.041	0.466									1086.39	1246.8	1128.37	1216.94	1355.63	1293.76	70.7872	78.6334	78.7726	65.6246	71.9419	70.4023	1134.28	1227.22	1336.13	1176.33	463.64	209.167	1079.45	1839.03	1411.36	786.933	309.855	212.173	969.415	1275.09	1314.52	1768.14	1920.22	1601.5	1693.21	1543.69	1300.24	2034.84	1744.1	2209.54	1333.43	1717.69	1727.45
36	307.991	0.469									242.421	316.956	262.839	320.668	334.823	285.639	78.3026	103.041	143.04	44.4777	82.2153	87.7938	235.344	349.026	233.2	87.4876	62.4176	113.924	130.99	79.6417	69.7537	178.665	125.323	140.888	72.6314	173.669	139.554	307.152	402.968	363.669	219.56	296.371	258.668	527.988	407.716	338.741	299.532	292.763	399.674
47	341.068	0.474									386.856	480.452	440.985	481.796	508.274	362.537	79.4628	96.1575	94.5248	57.0169	100.379	49.4136	476.107	706.157	476.679	673.472	805.41	587.771	519.975	581.805	682.709	573.521	715.596	691.502	566.442	493.483	436.447	209.019	269.117	145.175	178.254	179.903	154.847	242.342	267.141	254.428	206.247	260.274	209.042
49	216.952	0.476									439.168	510.729	368.255	417.89	491.482	501.237	856.394	1361.78	992.055	622.779	842.724	667.58	608.698	411.233	435.829	3261.93	3723	3029.75	2989.84	2908.49	3123.1	3098	4631.27	4819.45	3664.36	3909.74	4547.9	836.269	943.287	861.843	913.567	726.067	811.22	1114.94	952.067	1012.55	844.341	1018.79	881.584
59	443.882	0.478									230.995	264.386	362.68	298.924	247.366	314.453	630.978	454.849	494.83	323.007	473.075	389.912	297.87	405.513	320.152	423.148	384.217	293.244	113.937	341.255	213.354	308.326	326.825	610.462	277.788	420.169	303.844	245.587	299.349	236.678	212.109	197.735	209.534	273.563	329.924	417.299	247.478	329.77	317.527
64	425.984	0.479									222.404	256.63	195.122	196.253	290.529	202.982	343.281	380.721	291.312	174.97	426.403	239.168	235.464	193.98	241.828	225.167	323.716	314.91	205.994	328.132	304.527	275.357	444.173	324.323	204.638	278.191	243.784	172.76	234.592	194.251	180.431	207.509	173.385	238.474	131.408	251.828	192.572	243.633	165.169
76	604.793	0.482									523.93	476.405	681.863	462.993	682.389	771.652	1012.93	743.476	1182.22	610.977	775.328	567.161	507.2	609.354	560.602	742.542	623.518	474.229	602.264	761.858	1114.44	582.167	932.761	870.666	407.852	486.081	449.818	621.166	926.794	647.795	505.454	494.481	605.49	545.515	741.175	803.507	502.729	714.456	525.64
126	402.902	0.499									814.988	839.091	854.948	757.334	665.749	1055.64	388.444	364.763	565.431	306.362	353.027	327.218	733.359	836.738	911.772	289.863	329.979	199.173	163.076	274.682	414.289	224.473	454.121	417.718	289.923	450.696	443.032	1338.16	1010.46	945.442	682.52	790.023	909.186	1204.65	1167.9	911.857	1151.66	1127.25	881.563
147	244.925	0.503									433.598	329.356	358.332	275.974	341.48	438.03	87.4751	113.505	117.353	71.1568	78.7828	61.4987	436.082	477.81	418.366	91.1581	76.0251	76.6161	72.5757	64.5506	78.0198	58.3109	142.57	227.368	81.0547	118.125	120.062	453.889	473.118	436.344	397.03	356.575	402.353	524.95	678.802	746.672	444.117	640.075	398.748
176	284.909	0.511									316.399	302.842	388.846	326.996	459.274	480.906	96.6149	234.58	101.876	114.965	131.893	100.901	482.475	276.33	355.219	103.52	99.6613	107.092	69.1794	71.9784	134.881	117.924	121.962	110.001	120.188	108.869	101.609	397.046	399.618	385.667	226.223	312.793	396.266	432.108	409.16	561.097	324.545	455.094	386.346
224	588.846	0.561									209.744	351.931	195.551	446.666	294.061	757.502	1335.57	1292.51	1582.23	761.863	1259.01	855.94	244.493	159.466	317.719	186.814	235.143	216.38	297.967	500.081	370.065	241.478	407.856	319.69	215.192	148.112	199.165	781.997	161.717	183.245	195.24	163.311	142.868	272.33	299.973	312.634	207.551	226.778	189.219
232	574.87	0.576									156.473	141.626	195.56	118.611	132.442	189.705	361.275	450.99	350.489	234.244	426.889	221.985	117.774	164.175	254.134	201.784	234.386	205.233	280.332	202.443	241.138	188.808	327.887	517.314	167.47	264.947	348.444	142.726	108.573	137.799	151.108	89.8566	115.072	130.145	218.387	148.039	142.262	150.538	161.759
256	191.042	0.616									1424.07	317.687	1658.4	1759.67	937.293	2061.66	3172.81	2940.6	3760.43	3590.94	3592.76	2588.35	1321.43	1869.17	1612.52	3000.31	3800.3	2902.59	1422.44	1364.14	1832.96	1549.63	2633.38	2890.73	6717.05	7266.22	7838.37	1392.47	1524.82	1482.58	1571.41	1560.27	1764.63	1851.23	1905.69	1749.62	1510.61	1721.03	1835.33
285	147.114	0.642									966.431	1074.7	993.371	1247.72	1364.24	1396.84	2364.37	2954.57	3071.56	1938.8	2653.89	2086.27	1183.45	959.798	609.001	2050.7	2503.16	1862.42	2688.95	3223.87	3550.62	1948.2	3324.13	3328.15	1862.95	1916.98	2281.97	743.136	1366.08	1476.79	981.663	588.336	785.553	1317.7	887.794	1662.54	736.698	1265.28	1163.28
285	147.114	0.642	L-Lysine	HMDB00182	5200	C00047	C6H14N2O2	146.106	M+H	147.113
285	147.114	0.642	(3S,5S)-3,5-Diaminohexanoate	HMDB12115	N/A	C01186	C6H14N2O2	146.106	M+H	147.113
285	147.114	0.642	(3S)-3,6-Diaminohexanoate	HMDB12114	N/A	C01142	C6H14N2O2	146.106	M+H	147.113
352	187.058	0.689									549.046	475.973	547.713	512.967	488.454	476.43	425.495	292.487	344.485	269.746	412.257	292.231	529.264	549.228	671.074	234.778	269.295	342.658	220.675	227.39	228.841	211.338	344.432	327.914	189.682	298.277	275.481	1891.42	1952.61	2199.62	1467.58	1434.54	1371.04	746.623	930.242	950.027	1628.87	1867.81	1599.54
352	187.058	0.689	2-Deoxygalactopyranose	HMDB12327	N/A	C02781	C6H12O5	164.068	M+Na	187.058
352	187.058	0.689	L-Rhamnulose	HMDB10207	N/A	C00861	C6H12O5	164.068	M+Na	187.058
352	187.058	0.689	1,5-Anhydrosorbitol	HMDB02712	3775	C07326	C6H12O5	164.068	M+Na	187.058
352	187.058	0.689	Rhamnose	HMDB00849	5812	C00507	C6H12O5	164.068	M+Na	187.058
352	187.058	0.689	L-Fucose	HMDB00174	268	C01019	C6H12O5	164.068	M+Na	187.058
352	187.058	0.689	Beta-D-Fucose	HMDB03081	3284	C02095	C6H12O5	164.068	M+Na	187.058
352	187.058	0.689	L-Fuculose	HMDB60267	N/A	C01721	C6H12O5	164.068	M+Na	187.058
394	204.152	0.743									342.275	326.78	389.061	463.621	369.833	417.632	228170	235832	268348	146472	181839	160563	376.664	396.076	415.673	197004	253263	207566	180405	814.577	211351	169618	281499	261550	2027.07	2169.07	2211.44	399.713	412.919	350.567	301.68	233.162	262.058	324.485	358.672	7562.93	10643.1	324.298	306.851
458	152.037	0.816									3033.85	3060.06	3150.5	3822.1	3930.52	3889.44	501.026	427.256	507.689	393.191	668.434	512.2	3288.93	3844.62	3856.87	3873.74	421.893	3707.24	287.543	4288.69	374.285	2383.4	4627.27	4174.07	537.119	916.069	791.259	2759.84	2644.84	2951.28	8424.58	7787.72	7367.44	5660.08	6622.28	6632.96	8688.88	9081.83	8958.09
513	404.101	0.866									188.065	235.955	208.913	178.615	231.16	207.794	212.401	274.977	314.725	259.947	259.495	186.098	175.665	263.264	329.626	77.4101	135.015	152.004	88.5751	100.086	106.561	56.4447	172.471	94.9172	58.0627	80.1928	70.9684	502.86	487.017	381.391	383.034	390.852	306.399	272.899	285.736	299.122	326.404	357.465	356.569
538	174.993	0.879									700.971	698.434	707.844	729.347	877.844	767.436	989.716	1074.66	1350.9	733.061	925.813	854.828	838.727	743.918	635.165	162.686	98.8337	92.1321	144.9	106.802	180.827	76.5528	172.039	155.159	103.692	118.09	175.686	2103.4	1778.75	2038.97	1710.45	1605.84	1466.14	2355.03	2499.96	2591.95	2151.73	1944.41	1888.12
541	248.976	0.881									219.144	251.725	238.943	371.258	248.567	317.497	91.9915	100.265	97.906	70.2536	89.498	75.1624	151.516	202.868	271.736	62.1751	120.264	72.8856	56.783	73.9401	86.9298	84.2696	75.6005	106.719	79.2175	89.3062	76.8966	204.729	281.341	203.967	202.573	169.659	209.949	209.805	225.912	260.292	227.58	305.163	311.552
542	206.031	0.881									382.486	626.532	515.991	545.991	522.675	606.976	322.49	382.156	449.245	330.135	348.403	290.306	462.968	562.735	390.227	371.935	308.416	228.727	203.54	347.178	346.298	344.255	410.254	420.818	322.071	272.696	433.726	506.575	452.211	456.05	494.548	479.782	377.78	617.126	748.659	778.215	597.042	726.162	853.005
558	309.049	0.902									297.247	350.13	338.733	422.859	432.901	366.788	225.823	212.486	341.872	83.1868	189.416	135.607	270.495	290.874	395.337	87.7679	111.122	70.5358	108.502	88.5898	118.717	61.0913	115.572	140.885	92.1365	88.6101	160.106	1886.02	1195.24	1716.15	1465.51	1319.88	1373.23	1889.46	1886.2	1704.02	1745.18	1953.41	1817.77
558	309.049	0.902	dUMP	HMDB01409	6225	C00365	C9H13N2O8P	308.041	M+H	309.048
560	235.093	0.904									1214.97	5470.74	5101.51	1668.54	5480.81	5660.85	933.36	1018.3	1187.44	670.179	788.979	678.274	5764.63	5865.42	6042.65	1906.29	1289.35	2040.46	2759.98	5232.93	1134.57	2214.66	3290.15	5693.2	2015.1	935.022	1743.63	7589.21	8189.64	7587.99	6873.96	6767.79	5917.41	10976.6	10884	11196.6	7829.26	8187.42	8446.35
560	235.093	0.904	L-beta-aspartyl-L-threonine	HMDB11169			C8H14N2O6	234.085	M+H	235.092
560	235.093	0.904	Aspartyl-Threonine	HMDB28763			C8H14N2O6	234.085	M+H	235.092
560	235.093	0.904	Threoninyl-Aspartate	HMDB29057			C8H14N2O6	234.085	M+H	235.092
637	175.023	0.965									524.638	536.785	579.369	748.139	671.041	750.175	945.109	1131.26	1131.2	695.464	1162.38	946.235	603.956	668.089	1071.22	1016.1	993.54	1055.64	932.704	944.615	1091.14	899.832	1518.5	1324.31	1193.5	1443.66	1142.56	717.822	1098.97	676.867	834.04	720.168	806.345	647.543	919.572	954.551	794.094	1130.76	1308.51
637	175.023	0.965	Xanthine	HMDB00292	82	C00385	C5H4N4O2	152.033	M+Na	175.023
637	175.023	0.965	Dehydroascorbic acid	HMDB01264	342	C00425	C6H6O6	174.016	M+H	175.024
637	175.023	0.965	cis-Aconitic acid	HMDB00072	5130	C00417	C6H6O6	174.016	M+H	175.024
638	232.991	0.966									206.993	170.226	181.581	262.187	259.419	273.377	115.003	102.939	112.44	55.6158	84.44	86.859	387.689	306.396	310.328	263.993	117.006	68.727	100.594	182.788	92.8712	62.3168	185.346	382.394	73.8463	113.15	59.601	187.329	190.418	198.621	321.57	339.719	283.64	306.618	291.089	369.613	256.975	265.268	303.175
649	221.041	0.987									67.4136	128.035	77.9923	70.7579	65.7883	100.423	4457.67	845.779	1156.85	4448.71	436.195	2564.6	68.461	75.2918	78.5016	5509.66	6223.73	5810.38	4783.4	4999.83	5488.51	5456.86	9101.02	8342.08	6187.24	6991.86	7890.15	527.017	320.269	657.419	71.9413	66.7278	60.9819	84.2233	73.7449	119.11	66.2162	78.5645	83.6185
649	221.041	0.987	Vanillylmandelic acid	HMDB00291	697	C05584	C9H10O5	198.053	M+Na	221.042
649	221.041	0.987	3-(3,4-Dihydroxyphenyl)lactic acid	HMDB03503	6942	C01207	C9H10O5	198.053	M+Na	221.042
649	221.041	0.987	Syringic acid	HMDB02085	2256	C10833	C13H10S	198.05	M+Na	221.04
657	475.055	1.003									194.464	261.619	232.415	224.774	272.555	248.963	405.77	362.221	347.438	230.738	329.217	251.648	249.117	306.92	295.509	262.142	209.541	277.28	235.775	335.054	351.789	137.134	328.835	278.763	256.656	366.85	131.933	185.276	174.339	190.004	218.911	238.937	209.89	179.273	189.977	196.834	235.022	266.615	195.764
669	219.132	1.046									205.218	141.786	172.64	182.538	244.18	299.661	821.37	645.763	844.71	931.434	1329.91	1254.63	221.162	176.804	184.934	2042.54	2143.7	1790.14	1130.23	1539.53	1435.07	1758.2	3321.57	2998.18	2472.42	2782.79	2791.05	433.062	335.838	317.956	399.246	316.292	301.364	414.148	612.995	464.878	410.899	368.586	316.372
675	203.053	1.059									884.524	488.341	934.445	678.846	1033.44	941.919	90.4488	101.934	107.041	101.973	71.2705	94.5391	698.17	553.93	815.033	250.399	938.739	950.331	320.185	348.018	439.682	165.212	875.307	1011.76	185.301	230.251	902.76	2321.92	2386.94	2127.46	1774.12	1840.28	2130.11	1934.3	1801.02	1868.35	1897.23	2026.8	2003.86
675	203.053	1.059	Alpha-D-Glucose	HMDB03345	6897	C00267	C6H12O6	180.063	M+Na	203.053
675	203.053	1.059	Myoinositol	HMDB00211	5221	C00137	C6H12O6	180.063	M+Na	203.053
675	203.053	1.059	L-Sorbose	HMDB01266	6121	C08356	C6H12O6	180.063	M+Na	203.053
675	203.053	1.059	Allose	HMDB01151	348	C01487	C6H12O6	180.063	M+Na	203.053
675	203.053	1.059	D-Fructose	HMDB00660	135	C02336	C6H12O6	180.063	M+Na	203.053
675	203.053	1.059	Beta-D-Glucose	HMDB00516	3755	C00221	C6H12O6	180.063	M+Na	203.053
675	203.053	1.059	D-Mannose	HMDB00169	N/A	C00159	C6H12O6	180.063	M+Na	203.053
675	203.053	1.059	D-Galactose	HMDB00143	134	C00124	C6H12O6	180.063	M+Na	203.053
675	203.053	1.059	D-Glucose	HMDB00122		C00031	C6H12O6	180.063	M+Na	203.053
675	203.053	1.059	D-Tagatose	HMDB03418		C00795	C6H12O6	180.063	M+Na	203.053
675	203.053	1.059	Beta-D-Galactose	HMDB03449		C00962	C6H12O6	180.063	M+Na	203.053
675	203.053	1.059	Scyllitol	HMDB06088		C06153	C6H12O6	180.063	M+Na	203.053
675	203.053	1.059	L-Galactose	HMDB33704		C01825	C6H12O6	180.063	M+Na	203.053
675	203.053	1.059	L-Gulose	HMDB12326		C15923	C6H12O6	180.063	M+Na	203.053
675	203.053	1.059	Theobromine	HMDB02825		C07480	C7H8N4O2	180.065	M+Na	203.054
675	203.053	1.059	Theophylline	HMDB01889		C07130	C7H8N4O2	180.065	M+Na	203.054
675	203.053	1.059	Paraxanthine	HMDB01860		C13747	C7H8N4O2	180.065	M+Na	203.054
689	245.076	1.104									798.607	733.447	688.68	427.51	512.079	456.404	231.831	343.173	182.709	215.342	199.948	204.482	795.795	909.523	973.281	141.447	277.507	190.038	236.506	300.811	314.965	191.702	290.455	254.034	98.4044	135.345	132.507	746.218	632.272	726.959	471.244	253.425	513.672	570.146	741.81	624.124	760.672	1001.57	898.262
689	245.076	1.104	Pseudouridine	HMDB00767	5734	C02067	C9H12N2O6	244.07	M+H	245.077
689	245.076	1.104	Uridine	HMDB00296	90	C00299	C9H12N2O6	244.07	M+H	245.077
693	365.116	1.109									654.293	594.226	626.971	829.794	1013.93	855.205	966.56	1392.54	1766.08	162.486	992.749	268.767	827.732	806.942	824.975	918.096	1140.84	830.439	1029.02	956.693	1131.97	817.093	999.843	968.979	833.325	894.047	617.604	1399.2	1351.43	1399.23	3327.07	2902.63	2784.13	2873.41	2994.15	3071.34	3562.48	3506.44	3464.34
703	281.076	1.13									361.958	491.972	473.949	556.821	756.393	674.668	230.66	290.798	341.373	193.012	260.961	190.744	405.937	660.488	554.595	567.682	594.332	494.304	528.841	707.296	752.205	330.634	792.583	266.605	555.351	276.093	317.977	147.963	106.953	173.244	1373.75	1202.14	1181.18	678.856	852.111	691.402	1216.01	1445.39	1536.63
703	281.076	1.13	Imidazoleacetic acid riboside	HMDB02331	6626	C05131	C10H14N2O6	258.085	M+Na	281.074
704	129.052	1.133									1050.61	1222.81	1472.81	1166.85	1131.02	1183.83	1959.05	2103.58	2228.77	1628.25	1796.21	1599.63	1078.53	1012.3	1478.77	1274.55	1660.93	1460.59	2027.17	1958.03	2564.67	1117.08	1700.84	1980.49	967.957	1171.45	1359.13	430.642	463.342	448.251	531.302	472.449	985.322	1465.7	1337.56	544.196	740.008	484.4	876.192
704	129.052	1.133	Diethylene glycol		70263	C14689	C4H10O3
715	184.087	1.156									1454.4	1687.47	1582.03	1543.64	1805.77	1854.64	422.844	644.32	533.921	364.655	691.274	344.229	1255.15	1195.47	1141.6	553.338	655.168	564.311	530.651	713.71	623.206	405.162	707.212	602.717	682.684	891.307	780.542	747.743	1127.84	944.158	524.025	550.552	626.883	866.278	595.309	622.119	859.937	773.013	729.141
715	132	1.156	2-Amino-a-carboline	HMDB33141	N/A	C19186	C11H9N3	183.08	M+H	184.087
715	184.087	1.156	4-Pyridoxic acid	HMDB00017	239	C00847	C8H9NO4	183.053	M+H	184.06
716	393.149	1.159									266.647	308.733	320.111	308.453	371.848	370.164	242.568	252.322	289.594	94.4103	119.369	101.843	205.6	230.72	319.037	444.01	489.949	502.04	366.973	371.757	313.609	271.794	389.949	357.947	428.265	462.843	257.676	117.103	325.11	184.248	130.981	67.6355	103.097	165.238	131.016	105.216	282.129	106.476	173.17
717	184.062	1.162									243.271	321.722	265.843	519.497	362.04	394.646	466.662	529.192	581.417	397.164	330.684	316.364	441.749	520.716	590.53	553.338	655.168	564.311	530.651	713.71	623.206	405.162	707.212	602.717	682.498	891.307	780.542	1552.5	1498.32	1535.95	1325.86	1266.48	1271.16	1283.67	1499.85	1483.62	1304.9	1312.15	1342.1
717	184.062	1.162	4-Pyridoxic acid	HMDB00017	239	C00847	C8H9NO4	183.053	M+H	184.06
725	192.046	1.186									234.068	325.132	267.189	298.272	319.541	297.926	797.165	954.693	830.75	932.073	1028.13	922.557	207.151	209.719	214.344	1332.63	1470.3	1116.45	521.418	802.457	741.95	596.329	1024.41	939.152	783.261	824.732	759.096	266.36	272.265	285.889	268.534	166.816	310.792	341.153	378.135	372.052	853.536	230.996	823.974
726	393.099	1.19									80.4649	100.617	80.7171	98.251	117.999	105.037	175.612	187.23	202.43	137.182	274.472	177.478	161.676	132.981	128.523	109.035	144.175	120.916	232.873	171.349	276.634	125.46	175.531	174.774	146.216	134.571	110.863	332.44	323.097	359.263	308.526	304.891	257.34	298.195	354.433	335.617	271.019	272.118	275.493
732	213.037	1.203									159.962	187.69	176.287	193.051	239.839	198.649	858.612	1302.05	999.522	626.962	751.027	705.881	274.594	228.894	389.068	1033.26	1060.49	1011.59	627.578	718.161	802.398	698.16	1265.14	1097.01	1215.32	1360.29	1448.35	252.925	271.979	256.744	212.291	936.02	251.302	1411.46	326.404	253.738	403.113	956.417	856.307
732	213.037	1.203	3-Dehydroquinate	HMDB12710	N/A	C00944	C7H10O6	190.048	M+Na	213.037
734	260.07	1.209									99.22	111.913	105.562	146.996	144.91	170.642	73.9715	87.2455	94.2228	92.5781	128.237	95.708	169.887	165.983	228.234	93.1934	74.721	98.4217	99.2895	74.6684	70.3274	0	0	0	64.0791	68.5938	78.1187	92.4306	137.375	99.5359	91.1253	129.444	111.772	146.574	107.406	136.286	106.944	120.087	116.609
750	219.025	1.273									233.375	268.468	247.781	303.954	302.824	415.504	106.039	139.019	139.954	75.4059	139.458	123.082	258.616	211.01	321.774	131.863	162.714	120.652	77.3217	120.767	110.801	69.7843	124.526	113.923	114.325	94.6711	87.2806	408.556	405.724	492.858	536.767	697.66	507.917	651.113	548.229	600.237	1005.95	1104.39	967.984
785	367.169	1.452									295.817	284.837	280.252	326.789	388.234	413.567	560.776	527.398	683.061	447.377	377.528	627.537	284.839	300.068	276.226	507.238	516.061	424.916	440.62	524.917	513.342	288.385	525.107	402.229	413.964	424.153	448.723	1448.71	1508.79	1267.16	929.286	966.017	958.867	1201.62	1383.41	1141.28	992.213	985.519	1131.22
806	280.092	1.464									366.847	444.726	466.084	337.542	416.363	548.525	89.6928	94.2351	106.247	69.248	110.257	106.057	363.783	390.826	389.299	129.102	158.693	121.353	92.5893	256.569	95.7408	50.1659	218.355	319.344	140.514	156.501	440.146	271.423	368.489	381.283	263.798	229.665	331.585	289.183	345.172	306.359	295.709	342.437	405.285
806	280.092	1.464	Glycerophosphocholine	HMDB00086	370	C00670	C8H20NO6P	257.103	M+Na	280.092
811a	132.102	1.469									173.962	287.072	270.384	199.94	349.587	167.328	63.1033	80.4159	109.252	84.0174	64.2931	54.0366	202.174	239.539	215.918	75.5191	78.063	74.2679	108.975	94.3433	68.1629	95.6142	132.414	109.613	57.5385	75.8828	89.4234	139.035	176.244	156.252	201.601	236.521	144.304	201.697	288.705	253.828	227.998	298.116	196.597
811a	132.102	1.469	L-Leucine	HMDB00687	24	C00123	C6H13NO2	131.095	M+H	132.102
814	285.178	1.479									118.561	196.375	195.861	311.877	278.991	288.489	102.649	101.736	91.204	53.3327	68.7021	75.8118	175.488	157.481	184.904	79.0266	74.9009	106.249	94.8094	77.511	73.182	80.4038	182.055	124.244	66.2555	76.9867	169.483	391.187	382.795	433.306	294.792	326.017	311.567	339.713	281.583	387.756	295.593	472.954	304.915
824	241.154	1.585									198.73	552.219	578.129	592.855	466.633	588.85	115.445	170.11	154.527	87.2236	118.116	105.784	710.01	653.188	704.467	112.742	126.667	118.553	113.131	108.974	110.534	118.557	151.364	153.314	101.808	159.476	140.842	330.77	403.32	356.765	440.655	474.932	388.756	317.647	299.241	346.536	480.651	386.497	392.942
832	285.087	1.668									220.006	243.271	196.683	249.549	324.098	223.708	187.522	267.987	281.409	131.736	243.02	159.506	302.174	298.468	219.825	156.828	232.481	175.656	326.848	215.576	191.177	165.146	318.288	227.122	150.778	167.44	181.407	736.104	839.752	767.227	832.812	821.107	671.018	616.484	750.049	823.175	866.219	905.64	892.665
842	244.999	1.71									201.558	240.89	242.54	269.288	286.269	344.132	89.2169	73.3732	108.317	68.0762	82.13	55.6603	208.369	286.779	217.111	67.3711	73.3998	86.0667	65.7599	56.8414	83.0401	60.8123	86.3811	80.4717	52.7938	134.311	87.0089	356.81	213.047	306.973	242.015	281.828	218.723	362.184	311.513	358.303	254.722	273.09	283.708
868	146.081	1.958									150.001	232.392	263.415	216.832	202.636	247.069	157.755	127.145	174.091	126.333	136.268	91.2928	357.44	367.011	380.534	163.791	189.404	136.211	92.3828	192.043	171.136	98.555	321.265	283.62	125.763	155.048	145.487	206.572	207.665	218.007	186.548	164.941	189.141	200.7	202.837	188.92	195.124	265.85	226.035
868	146.081	1.958	2-Keto-6-aminocaproate	HMDB12151	N/A	C03239	C6H11NO4	145.074	M+H	146.081
868	146.081	1.958	(S)-5-Amino-3-oxohexanoate	HMDB12131	N/A	C03656	C6H11NO5	145.074	M+H	146.081
868	146.081	1.958	4-Acetamidobutanoic acid	HMDB03681	N/A	C02946	C6H11NO6	145.074	M+H	146.081
868	146.081	1.958	Allysine	HMDB01263	6118	C01475	C6H11NO3	145.074	M+H	146.081
868	146.081	1.958	(S)-2-amino-6-oxohexanoate	HMDB59595	N/A	C04076	C6H11NO3	145.074	M+H	146.081
869	249.052	1.993									203.845	184.512	242.633	400.346	561.836	481.999	196.289	204.825	211.7	135.267	154.815	107.518	111.288	148.009	144.016	136.725	205.589	129.587	161.921	183.973	225.041	118.065	237.288	277.938	127.785	188.032	139.217	267.624	243.576	313.501	401.434	382.674	450.566	268.129	278.556	285.681	835.087	812.881	875.512
881	136.075	2.516									914.492	926.491	920.384	808.014	960.66	825.456	200.064	184.061	351.512	112.556	187.815	145.609	778.833	718.885	917.519	418.097	563.632	471.539	486.248	487.835	431.593	371.423	727.693	675.829	379.808	493.257	561.724	746.15	804.422	760.961	820.833	848.887	724.977	475.886	535.416	521.212	835.516	761.566	800.921
881	136.075	2.516	2-Phenylacetamide	HMDB10715		C02505	C8H9NO	135.068	M+H	136.076
904	549.159	2.874									165.299	126.678	157.641	137.631	140.242	181.072	240.304	182.053	250.582	170.64	266.921	162.748	111.03	109.909	134.269	195.417	311.497	235.589	143.81	149.184	162.621	155.946	220.598	281.232	218.379	321.659	198.979	102.892	47.1989	58.5568	93.99	103.587	106.737	72.3854	161.638	129.589	127.19	84.3553	122.758
935	326.147	3.389									228.941	157.24	186.966	238.607	306.217	290.176	152.23	130.613	134.054	107.11	113.726	76.6203	243.853	183.562	317.62	487.478	504.93	397.525	251.257	302.992	351.227	296.713	507.127	572.378	287.907	618.866	510.869	219.556	227.026	290.268	213.22	219.929	242.294	150.985	207.649	182.778	228.287	189.725	254.848
935	326.147	3.389	Tryptophyl-Valine	HMDB29096			C16H21N3O3	303.158	M+Na	326.148
935	326.147	3.389	Valyl-Tryptophan	HMDB29138			C16H21N3O3	303.158	M+Na	326.148
973	243.182	3.5									1171.49	1455.16	1262.77	272.826	286.46	245.881	346.616	366.53	429.246	252.709	335.003	298.462	352.378	475.393	376.62	434.271	195.667	340.009	443.509	618.872	254.841	414.524	1749.21	313.001	1642.45	2142.95	2414.04	529.353	535.951	526.836	678.341	777.049	760.504	1119.52	860.394	826.951	553.537	515.622	586.653
1024	408.214	3.533									2882.51	3133.95	3270.5	3226.68	3487.62	3604.93	3360.88	3720.51	3826.04	2914.05	3442.72	3185.51	3036.63	3232.01	3284.66	1851.58	224.735	1821.75	1790.67	2028.01	2228.54	621.953	4185.31	4342.5	2783.85	3353.56	289.824	1212.59	1758.22	1250.37	1224.05	1239.98	1070.24	913.444	991.481	990.198	1329.96	1514.82	1452.6
1031	651.226	3.535									331.282	338.216	463.078	370.071	423.16	355.148	472.523	483.707	425.356	388.186	455.366	485.739	285.744	388.154	398.605	197.313	457.927	84.3965	176.929	267.149	239.904	77.175	464.627	574.096	355.328	339.456	374.911	294.015	295.015	256.778	220.817	199.183	236.627	114.116	170.826	285.052	285.083	294.607	322.443
1036a	173.139	3.539									7447.34	1466.15	1561.21	1233.64	7490.14	1175.74	25028.8	25600.4	28655.3	1646.19	2088.87	1526.31	1570.79	1474.37	1338.13	386.429	10879.2	10527.5	9419.96	9236.31	10985.4	13095.5	22112.6	20893.4	8907.62	9737.1	11023.3	7903.31	8827.35	8689.31	6985.69	7326.32	7795.1	10060.4	11734.8	11662.6	7836.93	9058.61	8965.48
1036a	173.139	3.539	Acetylagmatine		65718	C02131	C7H16N4O
1040	917.24	3.54									295.38	255.676	303.269	176.936	359.838	284	425.696	564.625	636.861	510.867	608.559	571.686	211.906	322.126	282.99	149.675	376.493	54.7211	228.331	251.464	287.717	54.4946	455.552	633.439	330.605	293.019	335.34	207.845	218.99	283.433	60.9787	62.2116	85.6883	109.704	88.2074	70.2695	81.274	73.3002	144.742
1049	530.182	3.547									55.2287	82.713	85.1246	129.287	141.072	143.709	296.788	335.868	363.678	199.648	154.142	141.098	112.657	160.15	179.951	179.185	161.211	92.7643	152.776	109.675	167.647	130.679	230.382	242.676	140.513	137.217	260.309	117.866	124.059	190.415	193.343	194.915	171.844	142.808	193.614	93.8072	80.7026	116.071	76.7727
1052	918.244	3.552									112.59	189.668	196.811	137.217	163.252	188.948	329.973	253.433	391.202	245.615	210.025	293.663	102.604	158.804	144.122	82.4769	193.021	66.4211	90.8931	200.327	228.682	81.6703	268.039	265.412	211.992	142.616	209.753	120.736	112.259	142.046	64.1331	72.5283	80.3508	66.6374	65.864	93.9694	44.5659	80.0799	88.5632
1053	190.077	3.556									1889.41	2179.58	2073.36	1894.42	1993.76	2102.91	628.536	589.581	458.285	447.904	649.021	666.662	1837.42	1876.84	1894.98	796.226	763.717	886.266	481.844	503.698	508.221	607.925	1222.59	645.877	1238.81	1102.6	1358.32	1395.97	1465.56	1304.38	1350.65	1392.45	1447.48	1227.67	1156.11	1103.91	1325.43	1521.6	2001.6
1064	242.08	3.571									2263.93	2319.67	2332.06	1970.27	2549.21	2547.02	1891.89	1114.05	1324.87	809.187	1005.12	791.067	2557.82	2400.93	2571.64	2063.63	2677.52	2400.87	2007.9	2222.01	1968.11	1311.81	2343.04	2013.16	1106.75	2095.12	2216.61	1193.01	1507.45	1037.06	480.098	620.641	572.36	751.52	784.506	1141.69	832.426	702.637	692.723
1064	242.08	3.571	Moxonidine	HMDB41938		C07451	C9H12ClN5O	241.073	M+H	242.08
1064	242.08	3.571	N-Benzoylanthranilic acid	HMDB32175		C03141	C14H11NO3	241.074	M+H	242.081
1100	420.211	3.612									846.386	405.777	365.347	763.595	1090.58	952.292	549.658	393.6	592.373	413.706	616.073	550.355	1100.62	845.692	476.445	647.361	615.145	790.908	1134.86	1000.69	1238.08	633.033	305.221	1451.96	146.731	239.258	1430.61	367.422	573.835	432.78	234.566	277.709	201.935	313.361	546.528	162.267	244.591	252.617	260.82
1104a	205.097	3.618									2137.21	2376.83	2319.28	1210.64	2420.95	2500.94	24336.4	18636.3	13081.1	676.981	840.219	804.051	2681.37	2291.4	2431.39	864.047	26713.8	16370.2	22402	24726	27606.4	7002.85	33055.6	31390.8	21885.8	24538.4	26451.1	1358.52	1941.4	1626.53	936.939	761.349	779.387	1117.5	1135.66	1402.38	957.904	1129.55	1019.12
1104a	205.097	3.618	L-Tryptophan	HMDB00929	5879	C00078	C11H12N2O2	204.09	M+H	205.097
1123	282.128	3.701									1606.7	1524.5	1505.23	1674.38	1851.4	1731.48	9565.15	10299.3	11235.8	8362.82	9757.42	8435.32	1560.09	1740.33	1750.34	8803.19	9768.93	8080.68	9349.01	2172.07	10991.6	7926.13	12574.9	3251.14	8671.07	10024.6	10182.8	5147.29	5524.85	5205.77	1863.24	1808.38	1945.85	3046.07	3653.49	3108.18	2469.29	2799.92	2484.02
1127	228.085	3.715									1423.99	258.965	1625.22	1593.84	1591.45	1616.98	357.115	241.847	425.712	193.99	184.329	192.939	1680.24	1553.42	1791.8	1763.49	2331.46	1410.9	1914.64	1932.37	2432.35	1358.75	2809.41	2853.61	2150.52	2177.18	2135.38	999.765	1059.27	920.982	553	518.018	394.754	748.085	679.628	845.143	587.853	641.387	583.361
1162	187.116	3.786									361.585	343.471	379.131	339.726	395.678	389.311	474.281	658.47	647.469	516.44	409.11	404.532	438.902	361.897	444.604	429.832	674.974	478.664	413.451	556.861	632.33	396.715	751.953	666.214	478.959	432.377	470.539	1411.44	3632.05	2275.66	703.678	700.063	634.714	490.796	953.66	267.562	552.437	2480.12	250.919
1168	243.065	3.811									6601.06	7001.97	6928.92	6790.87	8137.07	278.88	10197	11351.6	12726.4	10408.7	12526.8	11444	5772.33	6421.89	5999.81	5001.19	11125.7	2612.24	3571.15	3679.35	4777.83	1126.43	9630.43	9233.31	6727.65	7712.45	7606.62	5071.8	5095.48	5949.57	4018.28	3766.24	4111.94	2900.76	3451.79	3592.74	5174.83	5473.56	5270.79
1168	243.065	3.811	Benzoyl peroxide	HMDB32040	N/A	C19346	C14H10O4	242.058	M+H	243.065
1179	195.154	3.858									442.666	207.589	276.561	328.371	379.108	430.767	9875.79	9819.7	10655.1	6309.39	7774.22	6866.03	326.976	360.843	316.828	9693.66	11204.9	9935.66	9632.84	11326.3	12054.9	10456.5	16184.4	15709.6	8907.62	10455.2	11023.3	408.387	316.537	492.546	7197.03	7268.24	6652.13	1170.43	1184.61	536.337	1024.31	713.075	849.326
1180	187.145	3.861									889.691	579.449	444.495	457.275	498.245	443.579	521.27	506.834	693.564	614.638	576.435	492.37	8276.17	535.901	596.462	559.249	674.974	483.322	439.505	556.861	632.33	526.35	751.953	666.214	609.603	485.88	561.044	3778.25	4944.87	4457.29	2651.4	2700.43	2498.44	3459.81	3833.34	4160.71	3117.57	3106.98	3081.04
1201	326.123	3.917									148.399	195.294	361.347	372.172	425.044	444.968	122.168	122.474	109.538	107.11	113.726	100.357	334.605	526.203	360.25	565.905	745.556	666.475	393.98	464.677	450.986	138.227	242.909	315.706	693.938	853.479	733.299	289.063	233.897	307.289	416.712	458.939	554.097	161.929	209.414	198.158	338.011	386.396	365.142
1239	197.131	4.099									1994.22	514.338	782.117	1154.7	1287.19	1444.82	5576.93	6415.53	6620.53	4623.37	5580.33	4296.67	955.032	612.312	772.104	5116.7	5199.88	4792.11	5160.51	5658.11	6056.04	4917.39	7799.86	6888.4	4622.03	5140.35	5644.55	227.915	462.659	705.008	1197	229.644	1154.67	227.707	189.653	1203.41	236.835	969.755	945.915
1239	197.131	4.099	1,3-Diphenylpropane	HMDB32564	N/A	C14581	C15H16	196.125	M+H	197.132
1243	353.205	4.114									465.65	533.443	788.754	758.394	820.298	5276.77	9258.76	9408.41	10951.6	6113.71	8077.25	6484.01	635.191	1020.28	998.445	7802.83	8156.96	7179.8	7675.83	8387.21	8747.11	7696.74	11606.2	10054.2	7468.49	8567.93	8252.6	364.306	447.766	458.402	219.745	230.049	154.85	256.684	507.682	338.691	1244.49	238.939	203.334
1243	353.205	4.114	Arginyl-Arginine	HMDB28703	N/A		C12H26N8O3	330.213	M+Na	353.202
1250a	234.108	4.136									5495.36	5268.59	6336.36	5828.91	5746.54	981.561	6919.25	6893.11	7719.48	6782.21	8241.83	7001.88	6623.91	891.921	736.007	2818.52	8260.67	2641.45	7211.29	8355.01	8208.95	3932.19	10975.3	9608.21	7035.25	7474.17	7179.76	3467.33	4257.08	3643.49	1504.98	1644.7	1822.66	2024.7	2204.07	2382.35	1658.64	2190.3	2186.56
1250a	234.108	4.136	Glutaminylserine	HMDB29158	N/A		C8H15N3O5	233.101	M+H	234.108
1250a	234.108	4.136	Threoninyl-Asparagine	HMDB29056	N/A		C8H15N3O5	233.101	M+H	234.108
1250a	234.108	4.136	Serinyl-Glutamine	HMDB29037	N/A		C8H15N3O5	233.101	M+H	234.108
1250a	234.108	4.136	Asparaginyl-Threonine	HMDB28741	N/A		C8H15N3O5	233.101	M+H	234.108
1250a	234.108	4.136	Glutaminyl-Serine	HMDB28806	N/A		C8H15N3O5	233.101	M+H	234.108
1280	410.216	4.336									505.869	621.791	511.375	2330.05	2370.15	250	2125.7	2476.46	2408.03	2042.54	3137.72	2986.89	1552.64	2267.56	2174.32	2525.42	3003.84	2419.91	1098.68	1017.96	1184.9	1399.11	2133.76	2019.57	327.524	315.895	378.259	1085.71	1157.3	1227.28	1866.86	1907.59	2013.02	878.12	1171.25	937.976	2131.07	2308.87	2179.32
1286	341.246	4.369									1577.03	1963.08	1875.25	1431.75	1790.18	1922.9	2558.62	2617.39	3139.67	1905.7	2634.88	2091.22	2281.15	2140.41	1995.09	466.177	3313.08	906.843	2313.46	2338.48	2356.89	1536.43	3454.25	2819.93	1922	2799.88	2448.69	770.71	1122.62	876.088	463.643	456.283	434.936	579.38	578.639	535.092	486.248	529.265	514.801
1286	341.246	4.369	5alpha-Pregnan-20alpha-ol-3-one	HMDB60408	N/A	C18041	C21H34O2	318.256	M+Na	341.245
1286	341.246	4.369	5-(8-Pentadecenyl)-1,3-benzenediol	HMDB30983	N/A	C10770	C21H34O2	318.256	M+Na	341.245
1286	341.246	4.369	3a-Hydroxy-5b-pregnane-20-one	HMDB06759	N/A	C05480	C21H34O2	318.256	M+Na	341.245
1286	341.246	4.369	Epipregnanolone	HMDB01471	N/A	C11825	C21H34O2	318.256	M+Na	341.245
1286	341.246	4.369	Alloepipregnanolone	HMDB01455	N/A	C15484	C21H34O2	318.256	M+Na	341.245
1286	341.246	4.369	Allopregnanolone	HMDB01449	N/A	C13712	C21H34O2	318.256	M+Na	341.245
1297	333.145	4.439									14230.1	14508.3	14939.1	6760.02	7007.59	6931.44	686.348	687.346	743.042	548.621	701.074	154.846	15373.5	15689	16707.7	18943.6	22572.4	17507.9	21149.8	23475.5	24871.7	5914.56	8741.83	8460.66	9483.33	10145.5	10537.5	371.055	327.304	341.037	6629.57	6202.39	6806.91	3930.31	4506.34	4461.4	7526.41	8336.32	7536.62
1305	724.46	4.471									430.706	589.571	502.677	453.937	527.01	524.903	741.122	676.03	485.839	566.686	809.92	665.37	508.864	593.683	781.068	571.55	663.123	575.773	596.022	622.702	798.026	377.889	916.419	895.598	786.034	746.851	815.302	436.372	720.742	502.216	1039.76	1344.94	1204.64	1349.69	1655.37	1721.64	1253.22	1402.36	1273.05
1305	724.46	4.471	3-O-Sulfogalactosylceramide (d18:1/12:0)	HMDB12311	N/A	C06125	C36H69NO11S	723.459	M+H	724.466
1360	634.262	4.58									417.559	501.597	588.866	133.802	165.241	167.824	352.266	426.724	436.653	748.547	790.243	821.802	699.279	799.463	727.885	428.126	834.497	549.342	687.036	732.173	747.699	134.194	209.524	225.13	176.379	238.494	204.776	163.717	153.307	157.409	166.36	173.161	151.912	204.094	169.553	176.463	249.289	186.067	274.146
1368a	302.233	4.586									1197.41	347.359	594.036	302.671	322.318	133.302	1809.93	1558.86	2198.77	466.959	439.209	364.073	154.566	346.976	582.195	2576.41	5282.94	4019.61	681.231	693.652	960.662	475.823	798.683	665.377	1420.89	1568.34	1441.35	515.524	648.581	604.068	871.827	566.961	882.962	372.822	326.679	452.741	77.0577	284.711	361.169
1368a	302.233	4.586	Nonanoylcarnitine	HMDB13288	N/A		C16H31NO4	301.225	M+H	302.233
1375	514.352	4.617									234.303	344.656	2318.99	330.041	2309.4	2765.04	2464.68	3297.94	4152.05	2007.16	3006.55	2857.53	2062.29	2728.66	2710.64	1737.82	3271.54	2849.71	2053.89	2812.06	3212.98	1991.65	3557.51	647.94	2244.41	2752.8	3407.19	802.195	1063.34	1029.85	284.433	433.386	537.955	507.37	709.354	686.699	390.849	447.185	578.523
1378	299.237	4.631									1930.41	2156.75	1662.8	1716.26	1960.79	1800.95	2992.79	3010.77	3665.8	1829.12	2225.29	2025.84	2640.02	2607.27	2141.96	1855.44	2794.91	1788.69	2356.53	2747.75	3146.5	1895.13	3627.08	3472.71	2424.76	2777.63	2746.89	831.894	1351.49	1089.22	554.549	627.183	605.901	660.575	797.151	575.597	681.111	534.308	724.723
1388a	597.36	4.671									849.233	835.43	816.656	868.921	971.403	942.862	1329.44	1303.15	1709.54	1069.09	1434.82	1107.99	1016.43	1041.98	931.607	1101.11	1094.85	949.202	1075.95	1128.17	1364.39	863.878	1327.57	336.032	1123.9	1087.4	1190.08	632.57	1071.22	722.753	2184.27	1985.68	1864.38	2594.6	2559.62	2735.75	2102.81	2179.14	2067.95
1388a	597.36	4.671	L-Urobilinogen	HMDB04157	N/A	C05789	C33H48N4O6	596.357	M+H	597.365
1402	338.228	4.717									2907.64	2966.25	3165.12	2951.34	3198.83	3153.95	1098.52	1253.95	4020.79	3671.33	4317.1	3758.86	3811.33	3248.31	3060.71	2560.51	4269.14	2579.29	3797.38	4742.22	4955.15	2078.6	6461.19	5571.73	4118.51	4650.09	4648.72	434.423	355.357	518.907	289.472	333.409	286.518	1201.19	1281.66	1188.94	364.836	418.327	282.611
1402	338.228	4.717	Decanoylcarnitine	HMDB00651	5623		C17H33NO4	315.241	M+Na	338.23
1406	633.257	4.746									3752.26	4095.49	4086.62	1962.48	2325.77	2270.41	1041.68	899.374	1161.73	1582.5	2071.06	1704.73	3685.47	3921.03	3721.87	3708.72	5844.68	4663.9	5711.42	6028.92	7239.37	1519.92	2717.08	2566.95	277.846	4304.61	4074.44	313.972	578.671	373.622	343.123	1803.19	381.334	316.268	294.396	361.549	1947.2	460.565	554.723
1421	997.952	4.756									194.658	318.638	270.027	144.061	221.992	164.903	300.179	352.462	507.378	350.388	487.335	463.623	278.744	258.812	343.28	156.02	279.464	212.725	262.434	258.212	423.117	264.298	445.213	353.959	154.46	227.971	231.658	352.206	284.47	312.313	122.413	152.859	142.688	191.329	197.687	179.167	173.24	200.449	169.997
1426	997.84	4.758									239.342	370.164	265.461	161.142	161.054	169.253	328.521	441.038	442.992	323.739	513.875	521.173	377.707	292.244	303.131	257.301	265.817	195.545	289.667	349.85	268.95	228.894	330.47	322.091	139.951	242.888	221.646	462.978	418.625	381.85	113.079	108.229	179.399	234.996	197.382	203.093	152.985	244.558	170.634
1430	972.053	4.759									464.241	416.453	386.033	219.838	181.963	220.336	475.746	568.808	732.648	524.089	799.872	567.601	250.126	275.924	285.961	243.754	322.071	240.796	195.26	227.94	214.062	426.2	536.967	666.687	243.827	204.251	254.6	396.497	476.287	468.072	354.758	452.595	413.034	325.853	324.033	412.042	202.288	335.666	306.001
1445	997.73	4.762									239.03	286.329	251.627	182.351	155.353	265.34	337.87	322.58	407.09	498.229	447.686	571.351	222.855	329.737	321.7	143.064	191.637	172.4	171.94	258.421	282.333	188.887	352.616	314.169	132.903	257.174	171.609	305.796	412.474	388.319	136.955	130.998	100.339	137.147	235.196	201.969	133.177	165.723	186.84
1445	997.73	4.762	Triglycerides				C65H98O6	974.736	M+Na	997.726
1453	971.829	4.763									355.545	368.293	507.223	146.65	211.948	242.599	474.35	529.86	747.725	486.089	857.039	538.348	277.55	281.517	204.387	241.175	286.517	252.031	183.672	249.922	236.867	370.28	656.599	631.16	224.664	187.585	270.441	420.596	545.321	411.491	407.622	473.539	395.149	368.602	364.495	356.68	246.316	210.203	278.118
1462	971.718	4.765									310.557	585.161	403.356	180.431	204.034	227.394	407.639	654.511	625.641	402.633	721.178	443.857	232.864	260.33	310.389	260.893	296.187	199.925	186.902	240.144	254.747	312.085	538.747	580.131	225.612	236.084	263.111	390.908	551.531	552.965	318.466	384.775	413.206	266.934	349.491	298.875	243.937	249.278	228.749
1462	971.718	4.765	Triglycerides	HMDB55941			C65H94O6	970.705	M+H	971.712
1468	965.385	4.765									1308.94	1769.36	1573.06	413.583	424.234	522.409	2279.6	2947.1	2840.61	1643.57	1862.84	1745	744.8	765.61	757.686	530.134	1212.86	733.298	562.719	752.193	705.123	899.017	1948.75	1596.73	409.44	421.042	376.693	1379.78	1565.01	1740.39	884.636	1101.79	1206.08	977.009	1042.15	1197.34	628.296	709.556	622.874
1506	354.172	4.782									631.053	724.106	635.195	507.505	698.214	611.97	1047.25	1143.57	1157.19	135.989	140.025	1399.91	683.825	811.661	847.542	152.844	1007.5	679.519	622.567	945.349	995.601	839.439	1316.55	1299.22	747.868	880.713	800.901	477.348	598.71	524.54	249.105	218.788	278.008	270.153	274.68	347.122	147.427	252.75	259.28
1516	194.03	4.81									542.272	723.667	591.822	70.5993	94.2014	98.4792	183.015	148.95	245.748	86.5259	125.184	93.627	296.283	200.964	299.829	78.4764	113.623	88.8167	123.5	130.836	134.52	104.667	155.549	179.434	118.768	131.47	142.78	201.929	103.446	125.074	517.769	436.912	458.718	572.051	870.722	695.138	181.04	307.946	301.217
1516	194.03	4.81	S-(Allylthio)-L-cysteine	HMDB38669			C6H11NO2S2	193.023	M+H	194.03
1533	330.264	4.856									4228.97	1492.86	4742.27	4123.99	4308.61	5373.8	1736.94	1810.94	2592.64	1316.5	2278.08	1743.11	5155.57	5767.61	5192.87	10531.5	11978.6	10003.9	6078.49	7944.18	8408.33	4560.56	16275.3	15145.9	6294.85	7123.09	8476.5	533.7	1323.07	2707.14	1130.84	1291.04	1122.47	1219.1	1415.41	1371.91	1142.62	1636.52	1893.39
1533	330.264	4.856	4,8 Dimethylnonanoyl carnitine	HMDB06202			C18H35NO4	329.257	M+H	330.264
1533	330.264	4.856	Undecanoylcarnitine	HMDB13321			C18H35NO4	329.257	M+H	330.264
1535	308.255	4.858									452.343	516.444	517.657	703.237	623.685	478.559	7054.37	5661.24	4314.49	3833.78	4367.52	3488.99	679.625	453.565	486.761	3413.11	6987.15	5685.02	6311.35	6388.54	6670.28	5724.46	6981.03	8075.63	5464	6646.71	6025.22	226.07	1628.87	1035.15	964.56	1159.87	920.892	1114.3	1372.89	1455.3	945.834	930.732	994.748
1538	387.253	4.875									717.273	886.549	839.827	676.315	761.234	1095.04	1003.04	1076.2	840.627	821.644	1209.39	417.241	902.721	1030.71	939.331	760.83	1085.99	739.599	783.546	1078.89	1216.2	934.676	1535.8	1383.2	743.112	1236.95	1233.52	311.224	540.083	405.585	192.985	162.937	247.397	272.422	336.836	379.351	196.204	194.209	264.374
1538	387.253	4.875	12a-Hydroxy-3-oxocholadienic acid	HMDB00385	5374		C24H34O4	386.246	M+H	387.253
1543	354.262	4.88									16433.8	17745.3	18599.5	17690.8	20188.8	21096.4	21822.6	21513.9	24394.8	16363.1	18134.5	17326.3	19777.3	23107.7	22593.2	21413.8	35100.9	24794.7	19425.3	22595.7	30389.7	17565.9	42476.6	24055.8	18036.6	20979.9	20809.3	11851.7	15109.8	15221.4	6906.43	6615.76	9316.84	8638.76	9806.94	10422.9	9043.43	10430.5	10665.9
1583	599.254	4.996									232.303	261.763	209.998	179.624	189.798	214.7	313.399	578.209	576.05	1001.02	1143.15	1119.86	248.513	203.564	192.804	226.384	286.386	217.537	403.417	379.992	371.27	123.148	284.524	300.779	350.526	260.653	274.661	186.689	189.185	203.225	145.471	131.579	156.371	104.13	108.831	184.482	236.837	208.818	165.243
1604	633.258	5.092									3752.26	4095.49	4086.62	1962.48	2325.77	2270.41	4747.16	4469.66	4935.22	5416.87	6147.8	5250.35	3685.47	381.198	438.285	3708.72	5844.68	4663.9	5711.42	6028.92	7239.37	1519.92	2717.08	2566.95	3992.54	4304.61	4074.44	519.503	578.671	545.251	1872.3	1803.19	1635.24	1227.9	1414.48	1282.75	1947.2	2172.41	2215.58
1624a	380.256	5.176									7244.77	6114.78	5806.98	8264.61	6646.13	6487.38	11877.5	7531.9	9102.53	28098.8	14720.2	2533.31	5072.99	4421.68	4624.58	1281.62	13174.2	2081.8	9356.72	9665.27	9470.94	12201.5	14672.7	12611.8	19063.1	17039.4	15727.9	7080.74	6957.23	6788.73	6890.73	6972.82	6838.71	8773.33	7733.29	7834.14	12049.8	11240	11379.5
1624a	380.256	5.176	Sphingosine 1-phosphate	HMDB00277	5272	C06124	C18H38NO5P	379.249	M+H	380.256
1684a	316.284	5.429									5509.87	3089.08	4464.58	2596.13	6098.82	7878.6	1637.57	2039.3	1977.77	1111.21	1782.16	1641.74	5796.31	3148.28	6656.7	1368.04	1889.04	1377.58	1654.47	2029.25	1796.58	1441.93	2457.19	2070.43	1665.64	1997.43	1709.26	40558.1	44468.7	39036.3	25598.7	26025.7	24777.9	33154.1	32894.2	34820.3	26438.4	28195	27817.7
1684a	316.284	5.429	6-hydroxysphingosine				C18H37NO3	315.277	M+H	316.285
1688	495.343	5.444									538.369	3971.63	1408.74	1261.68	1427.89	698.873	1412.02	7590.93	1913.98	1262.06	6347.01	2133.39	5446.34	1390.3	725.712	9135.2	1491.89	6917.56	4889.37	1408.3	5033.28	7963.65	1853.43	1798.59	9692.09	8796.57	8895.04	6439.93	6243.66	6215.62	3754.2	3741.14	3682.12	3456.74	3114.76	3191.09	4405.79	4450.65	4369.46
1766	460.272	5.59									3797.54	3283.52	2925.84	244.929	188.422	228.505	3665.48	2841.16	3082.33	4935.16	1419.74	1598.04	1332.11	1284.04	1359.2	2600.52	2370.17	1899.8	3240.93	2795.32	2841.97	5157.29	5669.48	5072.35	6708.82	5838.96	5518.94	4328.03	3524.73	3715.34	7508.02	6805.17	7238.79	8339.24	8807.11	8470.12	3464.05	3063.72	3780.98
1783	370.31	5.651									5292.48	4364.22	4414.35	3795.4	3123.59	2912.71	11394.6	9786.08	10572.1	6433.41	4494.92	4132.1	7606.09	6792.41	789.728	6853.26	12326	6532.32	9151.24	9690.12	9322.28	6701.19	6919.51	6942.88	8408.69	6672.13	6309.72	5713.38	5411.68	5568.18	5524.23	4924.87	5631.2	5075.34	4488.23	4765.53	5240.8	5278.88	5055.62
1810a	524.371	5.721									9651.55	8873.67	8473.94	8685.17	7441.73	6766.28	10057.8	9830.13	12066.1	1831.97	8936.9	7992.05	11634.6	10213.3	10258.8	8186.21	9207.15	15135.2	14357	15111.4	15573.1	6725.47	10608.7	10205.3	13887.6	13049.1	721.662	8940.17	9879.09	10337.6	10090.5	9075.23	9311.12	5266.48	4412.46	5114.64	6018.75	7919.24	8811.33
1810a	524.371	5.721	LysoPC(18:0)	HMDB10384	N/A	C04230	C26H54NO7P	523.364	M+H	524.371
1821	339.296	5.736									919.271	982.004	802.83	796.092	1041.23	15881.6	19373.2	18784.9	22688.7	2016.49	14247.3	2038.06	1094.43	1089.8	1071.21	14712.6	16369.6	15926.6	17805.9	19253.1	20043.1	15521.7	2700.35	22009.9	16817	17864	18707.9	741.387	655.036	712.157	363.96	4582.38	345.162	409.364	503.828	582.41	415.67	482.491	402.415
1824	291.612	5.745									292.775	256.721	273.642	269.53	334.748	254.205	63.0168	65.5509	75.2339	52.3189	66.1501	56.4378	275.457	224.142	183.019	52.0472	71.2691	269.096	64.9629	100.521	135.893	51.8454	136.562	72.2461	125.524	184.742	101.183	389.638	317.151	284.976	184.061	207.436	222.281	566.589	406.378	461.056	461.361	230.557	287.77
1827	415.237	5.748									244.186	234.623	238.88	3937.48	5001.48	5036.6	7524.84	6744.45	8528.36	9405.73	339.307	4683.82	3445.75	3353.38	4052.78	5445.81	4811.07	3893.1	5487.58	5332.87	4701.85	10161.9	11989.3	7144.74	13113.5	12063	11691.7	4755.17	4258.86	4520.69	131.385	8827.31	8388.31	236.831	278.9	303.507	3636.94	207.21	164.659
1844	495.368	5.776									4593.25	3971.63	3992.16	723.008	3297.7	729.012	9635.01	7590.93	7871.54	14355.6	6347.01	1193.37	5446.34	610.78	4341.88	9135.2	9050.02	6917.56	4889.37	4677.15	5033.28	7963.65	8993.55	8198.64	9692.09	8796.57	675.349	6439.93	6243.66	6215.62	3754.2	3741.14	3682.12	3456.74	3114.76	3191.09	4405.79	4450.65	4369.46
1864	267.612	5.786									642.157	600.769	691.771	710.428	666.775	789.383	84.3647	75.9018	73.8033	48.2337	67.7988	54.9377	376.456	278.876	300.475	73.9734	376.901	156.787	572.14	403.202	507.846	175.099	103.316	434.54	220.975	414.016	235.214	104.886	454.475	550.955	812.701	680.006	665.094	452.95	375.375	491.161	432.52	630.787	476.879
1900	350.228	5.861									6620.66	8789.46	2176.69	8144.43	8971.12	8355.67	11839.3	14464.5	10749.9	13638.6	16858.7	12155.3	2467.16	9978.07	2516.56	10043	11720.9	9743.45	10376.3	11727.1	12126.6	9692.57	14317.5	11592.6	9932.79	10948.8	12265.6	4216.25	4535.76	4215.49	1949.53	1803.71	1831.05	2327.63	2558.74	2503.32	2112.36	2409.92	2090.8
1901	812.447	5.864									183.285	529.053	161.551	510.674	286.999	274.256	2177.24	1956.5	2376.97	959.259	179.647	115.773	262.967	187.217	590.154	563.886	138.485	922.234	1056.94	1063.45	996.83	729.72	183.977	180.591	765.86	669.41	717.517	130.181	152.832	226.854	204.621	151.989	676.339	196.699	204.9	174.566	415.726	182.84	291.91
1919	436.264	5.905									940.541	953.809	960.123	864.893	1006.95	352.788	533.425	1046.48	423.09	450.582	508.245	399.333	871.431	823.317	893.098	463.525	426.784	716.708	350.901	987.803	533.237	752.612	909.085	490.946	26635.2	27024.8	27432.7	425.755	567.01	560.249	243.124	166.144	232.24	312.895	323.464	290.026	310.484	337.482	338.406
2069	539.817	6.009									1391.76	1207.39	1247.82	1537.79	1009.93	1136.55	113.897	88.9614	85.8108	136.701	131.826	77.4776	950.104	842.656	806.598	138.113	200.041	1066.23	1047.96	1230.19	1503.9	1286.69	610.805	926.643	1260.75	1169.15	1491.96	1088.9	1039.88	1111.71	1255.77	1350.87	1263.39	615.761	572.68	499.568	907.377	947.382	1139.08
2081	425.413	6.015									414.194	382.657	525.975	1582.82	1577.16	1620.37	1834.32	2840.54	188.823	1475.46	4330.47	3252.25	281.93	292.907	298.925	162.824	120.8	481.558	1465.84	1691.24	1866.84	510.346	199.948	391.589	1605.81	1785.16	1665.15	401.93	482.502	479.499	282.707	260.163	213.382	765.14	681.769	629.637	470.484	414.516	467.56
2085	602.264	6.016									343.275	450.303	423.111	394.209	463.405	361.049	581.16	447.005	439.328	382.477	235.664	460.194	218.73	467.777	543.036	239.594	246.394	382.677	374.863	1264	566.854	475.192	420.477	425.097	505.237	483.973	580.735	488.882	430.804	352.897	344.074	380.607	343.649	469.439	463.439	438.698	373.068	424.027	385.938
2119	559.3	6.035									6221.43	5437.71	5713.37	6226.46	5606.41	5189.26	874.327	5709.42	1184.05	1432.56	1600.23	6769.87	4538.56	3455.1	3551.56	1498.22	1424.74	5094.86	6453.82	6485.22	6375.85	6725.28	4324.24	6721.77	7482.84	7427.78	6945.03	4018.62	3908.7	3900.2	3139.88	3375.62	2940.87	3438.14	3010.45	2539.44	3754.96	4385.65	3536.03
2129	644.253	6.059									355.17	376.11	366.479	376.684	442.815	480.02	227.086	438.564	359.497	142.04	310.215	302.078	349.096	372.993	378.336	271.886	301.314	356.761	474.65	477.326	445.701	349.022	253.433	400.009	510.657	475.927	545.348	338.559	444.596	350.459	349.695	332.369	315.649	454.543	392.28	483.04	365.587	302.116	358.548
2167	482.368	6.131									593.993	681.498	670.55	341.428	472.68	408.572	8150.97	5729.58	5415.02	10064.4	3899.27	7309.05	1381.77	478.265	615.613	12547.9	11143.7	8831.85	10164.8	10840.1	688.086	12289.6	15362.7	14613.7	14235.1	13168.2	12765.6	325.691	306.489	4837.82	483.063	510.698	379.234	669.193	738.629	583.1	127.075	6137.28	5674.7
2173	584.313	6.146									1700	1670.25	1698.73	1062.04	1202.67	1018.43	534.967	1644.54	522.056	2353.85	185.157	1377.09	1127.63	1185.55	1056.02	204.042	502.322	1024	2477.5	2437.92	2573.34	1280.59	467.935	1272.6	2572.4	2555.67	2682.24	1710.67	1593.72	1590.6	820.135	848.479	845.476	1298.01	1022.36	1099.9	727.152	823.478	957.994
2186	585.316	6.169									549.231	614.219	482.949	577.022	415.88	394.721	1135.15	625.18	177.468	874.702	139.413	478.124	345.405	382.444	434.782	165.296	190.082	357.894	400.249	948.695	781.715	517.881	195.994	668.167	935.892	796.581	995.476	661.158	481.161	526.273	310.709	224.871	292.797	406.332	398.325	395.915	270.715	338.972	259.524
2213	499.353	6.2									2763.35	3039.14	3054.24	2799.52	2653.09	2595.52	869.127	791.23	853.17	1296.95	890.233	659.324	3036.92	2936.06	3074.51	638.95	579.646	1626.31	3456.14	2370.42	3945.58	2504.32	774.722	553.345	3859.1	4376.61	4317.9	2745	2823.3	2652.63	2794.34	2869.23	2759	3228.87	3070.07	3088.73	2992.45	3181.74	3058.81
2222	502.328	6.206									1158.96	517.189	600.946	547.064	13045.2	433.311	27300.4	23756.9	26128.8	31942.6	2670	19462.5	415.655	396.022	422.898	21327.4	19868.2	15998.2	2857.42	2808.06	3027.86	24983.4	28095.8	24528	30642.4	24586.7	24379.2	403.428	264.074	286.88	632.851	446.096	423.875	588.953	715.252	285.816	376.002	9428.55	428.518
2222	502.328	6.206	LysoPC(P-16:0)	HMDB10407	N/A	C04230	C24H50NO6P	479.338	M+Na	502.327
2225	275.636	6.207									523.129	510.631	485.986	620.908	447.166	698.165	1162.2	96.6439	527.212	165.357	523.938	99.9052	705.45	583.172	612.621	750.14	773.541	732.848	588.05	595.013	761.372	930.426	80.965	720.817	1242.68	856.308	869.263	401.483	413.273	377.171	407.249	373.621	276.416	476.258	503.859	543.253	449.556	439.456	516.714
2233	535.302	6.212									6153.42	6283.89	6178.87	6259.57	7065.19	6832.69	1549.87	814.039	2112.26	3526.57	306.023	1713.49	7031.87	7241	7073.04	1405.93	1336.37	5953.11	7815.21	8397.02	8304.09	6866.33	1085.68	1069.92	7546.99	8471.05	8631.93	3801.73	3818.03	3731.93	2990.33	2793.75	2681.99	4156.48	3974.98	4013.53	2989.29	3403.81	3260.87
2237	994.683	6.213									7432.5	6134.47	5828.53	5882.47	4282.27	4194.54	178.226	206.399	169.874	136.77	207.807	342.855	6139.69	5042.2	4582.44	281.36	242.273	2059.79	7342.03	6267.17	6644.57	3178.8	281.344	181.497	13392.1	11461.8	10882.7	6099.14	5287.99	5143.38	7953.96	7830.15	8360.71	5552.9	4934.97	4755.92	8017.49	7294.47	7178.26
2240	993.68	6.215									34324.6	26813.2	25420.9	27054.2	17596.2	16875.8	160.494	225.828	475.546	267.89	347.336	636.896	27944.1	21438.8	19783.4	289.785	328.875	306.424	31714.6	25317.1	28344.7	14191.8	373.256	357.029	57350.8	49618.2	47982.9	24945.9	23411.9	22326.8	35840.5	35803.7	37074.5	24186.6	20036.3	20468.1	35718.7	30891.1	32029.4
2241	534.299	6.215									21619.1	21543.4	21526.9	23351.1	25196.5	23256.6	6206.47	2324.27	5379.29	12006.6	662.704	623.025	25371.8	26395.1	26371.2	1015.09	3635.93	21492.4	28422.9	30446.3	32070.7	22072	773.054	671.109	24593	31326.9	30575.7	13005.2	12582.1	13503.3	9395.28	8466.47	8220.35	12168.7	12763.1	12949	9980.59	10524.2	10151.3
2243	991.674	6.216									192110	156164	151582	160473	108582	104278	2448.25	686.282	976.806	13521.5	239.451	3193.97	160530	127648	120409	3865.79	2137.38	47965.3	193127	160136	179009	88345.8	1187.17	1333.67	345038	286822	288063	155312	138083	136064	210293	204478	214314	143538	128174	122986	205784	186237	188493
2246	498.348	6.218									20288.1	19400.1	19771.7	20897.2	18219.4	18437.5	507.887	2469.06	5805.84	8186.96	349.762	377.524	19854.1	19247.5	18809.5	3887.4	3535.61	13216.3	23734.2	23737.8	26187.1	16211.7	3113.66	3255.16	30408.1	33490.8	32046.2	20728.2	18168.6	20671.9	21273.7	20709.8	20611.2	22979.3	20988.2	20946.9	22515.5	22657	22490.6
2247	616.286	6.218									356.947	382.741	337.913	343.714	330.018	365.64	492.389	420.94	433.094	742.103	640.275	532.051	336.124	350.495	396.9	537.336	475.372	413.608	360.281	455.407	363.914	291.229	506.751	559.777	327.578	398.965	537.452	284.284	331.59	329.352	341.108	292.137	219.959	364.714	388.815	377.804	310.527	262.479	313.361
2252	536.302	6.221									2525.34	2834.77	2872.72	2593.02	3063.44	3112.8	849.174	510.072	695.034	2190.61	453.318	1047.13	2960.13	2993.67	3036.61	1216.73	552.734	2465.2	3544.27	3766.76	3975.1	2757.48	635.485	676.417	3331.69	3722.68	3778.64	1731.9	1940.58	1774.05	1430.61	1320.15	1233.76	1712.96	1671.18	1866.34	1393.55	1583.84	1431.52
2257	992.676	6.222									107969	88152.2	83017.3	88482.8	60134.3	57675	2086.53	501.354	552.072	7316.45	115.025	1520.92	87975	72491.1	66783.8	2084.74	1154.24	25052.3	105319	85869.3	95096	47247.1	684.251	744.662	187888	158400	156077	84531.7	75402.9	74002.6	115769	111497	115674	77711.3	67885.9	65885	110421	98164.3	101666
2264	295.649	6.231									334.134	408.813	260.239	413.289	322.762	391.957	179.543	65.7362	81.9986	56.1577	173	53.0303	295.827	432.812	400.395	64.1222	79.1159	86.3492	69.1439	151.154	125.885	121.165	135.22	83.7672	76.0621	128.222	70.8921	283.92	364.653	368.314	250.362	266.513	327.535	485.752	486.985	488.338	287.06	323.445	363.281
2269	799.936	6.235									392.025	295.649	450.672	393.089	312.335	575.161	643.723	555.018	641.781	327.561	93.4532	329.628	327.875	283.007	377.823	252.116	124.836	288.511	322.46	468.679	255.713	356.534	117.637	151.696	416.147	543.796	320.535	223.977	246.345	455.612	254.205	553.352	207.768	380.067	336.55	271.95	410.569	329.758	251.148
2282	563.325	6.247									525.998	540.756	407.723	402.634	409.041	424.825	1513.75	1269.03	710.138	311.544	280.945	696.199	539.274	524.286	275.989	788.231	625.474	1074.29	881.136	808.706	728.393	581.383	582.176	602.068	807.32	690.481	664.911	525.965	431.99	474.949	594.77	452.379	456.748	345.732	257.905	328.909	390.492	353.272	315.868
2294	785.98	6.253									512.689	429.97	387.025	251.043	166.225	110.527	2952.58	3131.8	3035.28	82.5528	77.8056	74.5302	214.59	264.489	220.176	864.53	638.437	462.296	416.597	310.916	304.382	310.353	348.227	385.283	435.115	301.111	457.167	290.347	278.03	318.968	268.915	280.571	382.817	169.645	120.1	146.391	225.604	182.631	114.004
2303	634.225	6.258									360.347	448.212	384.02	446.339	451.784	570.168	312.506	159.863	338.551	343.316	136.502	311.508	497.737	466.424	484.269	292.456	174.966	453.89	516.406	595.249	605.238	527.801	383.304	269.25	557.241	589.369	656.305	300.978	350.788	315.963	255.975	268.267	243.589	377.07	328.204	380.707	288.645	349.778	305.144
2303	634.225	6.258	3'-Sialyllactose	HMDB00825	5788		C23H39NO19	633.212	M+H	634.219
2304	792.504	6.259									284.091	291.004	293.593	222.342	186.845	225.887	2427.33	2370.08	741.179	391.088	426.658	330.244	255.364	215.167	138.799	504.133	494.752	418.865	306.861	355.139	308.953	363.164	316.893	279.791	414.46	424.317	395.765	154.224	83.6032	175.283	288.396	213.869	224.216	129.989	135.743	161.701	193.707	138.151	131.712
2308	592.267	6.262									321.791	359.721	301.701	341.962	344.79	322.674	178.246	196.123	153.428	172.741	147.847	155.703	394.53	299.37	343.615	271.364	158.766	221.693	293.791	292.907	353.196	210.602	138.936	202.792	296.617	516.549	396.722	239.574	239.051	235.298	248.782	228.012	258.943	281.362	373.398	406.43	205.886	220.054	269.118
2338	661.478	6.305									1427.85	2059.69	2047.93	2288.51	2302.8	2122.17	2901.95	2649.78	3221.92	1691.32	2070.08	1235.77	2238.49	2084.43	2093.9	2470.85	2713.73	2387.64	2675.6	2855.57	3167.05	2431.03	3060.15	2635.39	2821.89	1923.73	2034.26	1250.27	1057.15	1118.83	581.524	598.105	564.626	784.705	758.896	573.555	684.925	703.991	776.229
2338	661.478	6.305	Diacylglycerols				C41H66O5	638.491	M+Na	661.48
2343	551.317	6.313									1772.16	1774.55	1650.05	1635.45	1259.79	1482.78	2502.6	962.322	1124.53	2300.76	204.041	3066.63	2157.36	1988.94	1940.23	3663.25	3513.74	2890.72	2924.51	2478.14	2410.18	2066.6	2135.1	2386.71	2477.58	2430.76	2250.81	681.751	588.971	665.954	771.806	721.884	608.915	544.604	407.427	383.944	581.121	1012.54	1162.42
2344	503.347	6.314									3001.57	3313.57	3395.12	3505.64	1652.51	3509.71	4690.62	7389.26	7188.47	3683.83	7428.1	1232.45	3388.59	3428.45	3930.86	6246.89	6217.79	4328.16	4117.14	4421.71	5150.67	4926.33	8618.06	7137.07	3786.74	4366.24	4606.1	2160.27	2037.21	2257.03	1034.88	1162.39	1139.88	1388.24	1373.9	1555.46	1156.83	1364.33	1227.86
2422	660.243	6.404									450.252	389.576	527.832	493.441	445.681	432.157	453.683	337.975	656.667	313.109	339.711	487.775	393.608	439.022	463.585	409.719	531.197	544.694	612.394	575.954	586.15	486.999	685.337	530.193	508.574	622.352	639.783	293.072	118.97	347.643	229.581	269.035	214.554	258.989	229.485	208.095	204.47	211.761	228.266
2439	723.493	6.489									962.799	1130	1004.27	910.822	1186.72	1159.3	375.677	1272.88	1394.6	457.479	556.569	714.021	384.902	1273.71	1546.36	895.542	920.551	1319.4	467.035	379.809	1340.84	1091.32	867.378	1074.9	495.532	401.337	1422.73	738.259	1019.79	800.912	655.424	645.865	689.448	897.68	890.098	801.595	597.249	749.765	868.705
2439	723.493	6.489	PA(18:1(11Z)/18:1(11Z))	HMDB07862	N/A	C00416	C39H73O8P	700.504	M+Na	723.494
2439	723.493	6.489	PA(18:1(9Z)/18:1(9Z))	HMDB07865	5609	C00416	C39H73O8P	700.504	M+Na	723.494
2439	723.493	6.489	PA(18:1(9Z)/18:1(11Z))	HMDB07864	N/A	C00416	C39H73O8P	700.504	M+Na	723.494
2439	723.493	6.489	PA(18:1(11Z)/18:1(9Z))	HMDB07863	N/A	C00416	C39H73O8P	700.504	M+Na	723.494
2439	723.493	6.489	PA(18:0/18:2(9Z,12Z))	HMDB07861	N/A	C00416	C39H73O8P	700.504	M+Na	723.494
2493	663.492	6.866									5624.56	4097.29	4369.44	3792.26	4277.5	2665.27	5778.44	3556.27	5606.3	2125.88	5861.69	6692.8	4331.06	4596.3	2888.87	7020.62	7162.56	6515.67	5588.17	8812.18	9161.85	6551.69	3810.89	3711.03	5335.2	5449.44	6358.48	4438.8	4129.57	4480.85	1116.95	1103.04	1473.59	2005.43	2232.48	2212.52	1664.01	2587.58	1853.67
2493	663.492	6.866	DG(18:2(9Z,12Z)/20:4(5Z,8Z,11Z,14Z)/0:0)	HMDB07257	N/A	C00165	C41H68O5	640.507	M+Na	663.496
2501	407.336	6.919									3533.64	3526.93	3207.83	3262.46	3531.21	3240.76	414.174	599.461	605.034	356.615	1508.87	498.663	4191.81	3872.71	3509.24	4341.68	371.173	3815.92	6870.65	7210.73	8066.87	4604.85	541.478	547.129	3694.64	4025.15	3975.72	9570.48	9063.35	8969.41	5176.91	5357.5	5489.16	11554.9	11500.8	11302.7	8344.83	8377.62	8361.6
2505a	256.264	6.934									823.476	781.752	813.711	729.621	590.622	518.1	1636.66	1711.88	2163.44	1089.6	1809.18	1164.43	853.379	807.398	773.208	2328.23	1575.77	2822.9	1384.38	1236.52	1514.51	1395.12	1775.96	1638.36	1646.31	1547.87	2106.88	3624.18	3950.91	3906.65	1496.82	2476.49	4627.02	1426.3	1812.21	2650.34	3533.82	4647.56	5629.45
2505a	256.264	6.934	Palmitic amide	HMDB12273	N/A		C16H33NO	255.256	M+H	256.263
2512	281.663	6.958									253.474	379.928	277.317	295.887	263.792	214.966	85.5312	67.7355	110.784	74.5744	68.9818	142.454	430.194	253.052	230.899	127.691	82.8007	71.4802	141.697	116.974	167.66	125.106	91.8902	94.7336	173.7	162.721	164.414	396.32	349.452	375.634	381.638	343.686	372.91	232.109	250.384	331.979	416.446	391.281	369.611
2513	570.455	6.964									2212.13	2282.85	2296.38	2298.73	2598.45	2522.52	2939.3	905.591	2511.39	1804.32	2675.45	1199.36	2531.88	2828.59	2614.5	2386.13	2795.89	2463.51	389.573	3031.71	3281.56	2487.17	220.654	296.957	2490.06	2769.54	2869.34	5402.44	5384.59	5201.06	3472.94	3234.06	3061.76	4346.08	4774.71	4709.47	3609.59	3997.07	3794.2
2515	525.376	6.972									4266.07	3801.84	3592.87	3052.7	2584.32	2511.68	282.506	167.984	256.466	91.5257	173.117	99.3145	4005.77	3266.91	3205.42	17568.6	5197.52	32290.3	11449.7	14756.2	17467	17121.3	332.563	375.482	21533.5	21105.6	32092.3	4334.6	3817.85	3874.24	3819.01	3749.63	4112.97	2187.65	2208.83	2215.83	3681.33	3245.83	3592.73
2556	431.788	7.043									331.519	458.921	287.137	341.049	401.313	542.911	91.4993	95.1788	109.238	67.2956	56.4222	97.049	290.784	388.519	420.679	451.263	156.456	408.879	360.474	519.414	367.852	426.62	118.796	387.123	452.564	584.816	664.369	181.8	245.967	171.34	151.826	149.529	150.622	177.661	338.631	217.342	297.086	211.18	263.985
2562	549.381	7.06									892.916	607.51	900.321	770.319	960.932	897.017	1346.44	1398.23	881.983	2376.4	2652.93	3092.47	1016.14	1057.69	872.566	1513.04	1793.87	1282.71	1497.8	1654.25	1886.79	1352.29	1001.14	873.886	1731.22	1633.65	1249.45	898.837	983.818	972.328	1134.2	1040.21	911.86	1028.93	787.908	709.388	1170.51	962.616	798.929
2564	468.399	7.062									5568.03	5445.81	5666.21	5672.44	6963.56	6314.33	2168.3	1189.38	10793.4	538.788	675.488	847.007	6071.8	6241.51	6721.49	6273.68	5695.63	7347.33	553.651	665.806	8789.48	6929.94	582.762	518.568	7918.65	614.339	8225.23	9424.8	12030.4	9137.6	7435.14	7501.14	6968.72	9381.88	9973.34	10541.4	7900.97	7974.43	7626
2568	998.715	7.071									229.347	130.194	133.645	145.223	125.238	140.511	116.742	147.432	132.987	51.4003	73.3089	61.7212	188.155	154.596	118.774	192.591	91.7138	207.057	141.5	173.859	205.019	133.008	168.074	114.187	212.143	264.395	227.637	95.9502	97.1589	114.677	183.977	137.651	174.46	101.043	96.9551	105.279	103.751	141.166	116.08
2582	565.335	7.105									603.92	544.136	491.89	479.062	421.066	611.401	140.015	117.707	100.067	89.0367	202.655	124.436	538.665	828.543	698.76	539.069	270.492	494.871	697.038	633.216	617.761	503.871	160.217	172.5	597.999	494.959	591.947	306.576	265.821	385.049	479.942	268.638	397.42	265.168	246.631	274.01	333.676	400.321	331.989
2589	633.514	7.12									1812.22	2036.7	1981.05	1867.45	1967.41	2114.07	1355.44	226.051	239.038	112.372	1529.19	102.008	1915.97	2106.88	2275.61	2105.71	2437.84	2168.32	3529.43	4551.12	5025.52	3070.82	963.222	1073.19	2115.94	2262.2	2364.75	1995.42	2066.49	2373.34	588.675	809.805	874.046	1199.9	1466.96	1520.65	980.016	1049.55	1239.66
2597	860.536	7.137									489.754	561.277	553.434	509.834	459.079	559.931	195.498	766.893	882.562	164.512	144.347	222.062	598.886	528.188	490.831	558.721	413.068	400.589	704.493	695.327	695.397	638.406	168.091	159.947	472.783	603.404	592.369	307.412	286.606	195.642	483.101	408.417	516.354	474.505	425.42	522.85	486.75	522.648	461.906
2597	860.536	7.137	PS(18:0/22:5(7Z,10Z,13Z,16Z,19Z))	HMDB10166	N/A	C02737	C46H80NO10P	837.552	M+Na	860.541
2602	632.499	7.161									1494.64	1596.15	1663.44	1453.6	1173.88	1766.12	1565.7	1101.93	1510.43	111.001	1517.98	778.027	1539.31	1258.06	1683.3	1917.98	1895.19	1699.56	2911.02	3704.34	4102.25	2524.74	455.479	449.456	1712.53	1977.72	1977.22	1741.17	1940.81	1808.06	623.69	660.535	668.74	1164.18	1291.14	1288.78	780.054	1053.18	1010.37
2617	801.604	7.24									529.427	489.363	517.301	538.765	561.829	551.527	375.25	231.192	544.552	117.634	392.61	259.371	588.374	640.596	621.108	577.496	748.989	573.814	804.422	960.993	447.573	678.651	241.52	216.675	639.33	685.337	723.107	460.356	459.081	421.574	150.064	179.013	214.811	298.641	270.245	277.262	258.901	274.287	295.634
2634	629.489	7.307									1842.45	1753.37	2047.22	4070.28	2111.7	2147.9	2090.9	1512.12	2243.33	111.835	4760.85	5623.33	1917.53	5604.87	2207.75	6099.69	5477.52	5289.74	6166.42	7008.58	7321.43	5547.71	330.08	421.518	5048.39	5070.62	5432.34	2643.1	2642.07	2777.04	757.775	892.072	863.674	1397.73	1790.96	1530.11	1149.69	1241.08	1330.36
2635	514.446	7.31									638.639	601.05	571.472	308.048	340.76	312.773	441.58	341.983	341.516	202.524	305.128	262.029	584.829	450.754	466.849	844.662	438.457	690.2	481.891	434.044	606.918	820.797	819.569	714.095	762.837	692	643.296	433.508	327.3	473.084	1828.64	1454.14	1387.26	883.522	887.304	931.493	678.603	868.039	659.206
2650	817.604	7.341									594.032	619.035	488.12	342.046	384.902	429.396	359.088	497.132	486.35	140.697	657.841	691.548	635.184	559.636	438.255	733.323	713.64	422.844	342.874	711.249	893.287	456.175	493.065	447.308	627.214	429.206	507.676	217.437	330.827	350.641	177.464	138.922	133.813	202.259	260.054	255.209	187.728	212.369	211.076
2650	817.604	7.341	Coenzyme Q9	HMDB06707	N/A	C01967	C54H82O4	794.621	M+Na	817.611
2661	696.366	7.35									345.621	300.318	238.113	339.994	251.405	314.482	78.943	79.3346	93.2359	70.5826	75.9124	70.0085	232.299	226.074	252.541	930.761	176.044	568.355	512.017	541.797	623.235	453.437	113.594	143.884	499.188	569.18	491.742	547.626	695.815	607.444	907.3	969.579	1415.86	1384.7	1468.85	1513.13	1885.24	1841.25	1996.66
2696	695.361	7.365									581.172	611.346	571.056	686.978	664.518	538.619	90.6889	123.147	140.537	54.5646	79.048	69.8762	425.115	380.522	380.835	1760.87	277.682	1235.14	974.41	958.895	1512.15	1100.36	210.888	136.228	811.681	1086.61	837.961	1394.84	1353.97	1096.26	1932.48	2450.49	3010.7	2915.61	3291.38	3684.12	3798.47	4399.93	4414.96
2725	382.22	7.404									876.198	787.109	1208.26	1013.15	940.474	966.567	218.225	117.703	94.2287	92.3567	824.212	1428.41	1504.9	1549.14	1546.91	1883	1687.4	1481.99	2298.5	2345.47	2610.06	1547.93	161.068	137.012	1287.88	1060.45	1258.77	1107.36	1219.29	1230.58	990.424	849.679	983.949	1412.37	1436.77	1397.92	1190.21	1001.72	1076.04
2732	680.486	7.409									1084.44	1128.4	1167.72	849.953	805.602	956.136	688.976	241.342	570.299	166.345	1018.89	1235.32	1291.95	1162.48	847.664	968.833	1061.57	1036.57	981.653	1127.98	1323.18	994.433	213.715	249.387	920.49	1242.95	1173.43	736.887	553.742	640.784	152.202	239.604	225.654	336.735	414.214	406.936	312.483	369.519	397.205
2732	680.486	7.409	PE(14:0(3-OH)/16:0)	ECMDB23483			C35H70NO9P	679.479	M+H	680.486
2732	680.486	7.409	PE(16:0/14:0(3-OH))	ECMDB23503			C35H70NO9P	679.479	M+H	680.486
2743	590.46	7.429									794.875	575.372	607.476	646.096	621.576	626.528	1123.17	1251.84	1774.77	2954.3	3419.68	3096.36	598.123	641.813	501.846	859.482	703.444	754.79	835.5	1051.76	1031.94	806.734	832.713	693.214	651.601	951.587	838.423	659.719	548.422	589.598	483.956	409.698	447.092	848.178	617.33	736.191	432.415	294.009	351.381
2758	988.718	7.45									217.428	199.15	224.581	136.915	244.924	228.259	342.52	247.911	295.351	204.048	222.618	369.23	151.331	188.003	203.497	366.401	257.817	401.743	258.072	351.097	437.057	229.301	351.406	356.547	243.004	318.494	308.341	136.899	138.53	172.222	91.5033	76.0106	99.033	117.273	122.294	147.376	99.9686	106.964	97.8919
2804a	395.276	7.486									286.89	311.267	298.3	880.836	746.594	738.382	3476.68	3252.74	3831.04	2865.07	3016.64	2382.22	415.844	424.153	366.527	2609.61	2514.49	331.424	4179.88	3601.17	529.415	2804.24	4396.41	3953.08	744.477	1255.25	779.825	423.989	352.748	336.107	392.167	433.842	380.445	729.184	666.54	678.628	1234.14	1143.44	1016.47
2804a	395.276	7.486	11-Hydroxyeicosatetraenoate glyceryl ester	HMDB12530			C23H38O5	394.272	M+H	395.279
2804a	395.276	7.486	2-(14,15-Epoxyeicosatrienoyl) Glycerol	HMDB13651			C23H38O5	394.272	M+H	395.279
2805	633.515	7.488									5717.08	5563.98	5139.22	4740.21	3510.92	3652.08	1531.5	1522.97	1850.26	1085.13	5326.46	6281.01	6333.26	5892.6	5852.52	4370.51	6239.45	5827.32	3529.43	5788.39	8653.23	6326.93	4875.17	4923.05	5722.09	4915.33	5145.18	3658.21	3137.08	3407.18	1001.42	931.339	1149.08	2064.92	2066.42	2027.89	1706.56	1645.68	1608.56
2886	521.411	7.615									513.012	505.486	526.963	476.516	460.927	471.217	1653.52	1922.71	1930	1710.75	1833.43	1674.32	647.442	455.153	542.912	1553.26	1873.92	1645.78	2074.12	907.604	2326.12	1646.03	2782.18	2650.95	1553.38	1188.72	1604.31	474.444	451.956	414.705	742.009	735.124	732.154	426.813	454.746	485.265	281.724	282.618	414.902
2890	550.39	7.624									1315.72	1217.64	1160.91	1204.47	1099.8	1023.64	171.647	244.794	204.988	149.363	2361.24	2526.75	1440.48	1464.4	1447.58	3663.07	3392.09	2753.44	2849.96	2866.35	2553.36	1817.92	570.766	569.494	2307.92	1847.07	1811.61	1000.84	848.552	1071.39	1223.39	1268.63	1410.47	282.607	2532.21	778.884	1415.05	1426.54	1395.88
2890	550.39	7.624	LysoPC(20:1(11Z))	HMDB10391	N/A	C04230	C28H56NO7P	549.379	M+H	550.387
2890	550.39	7.624	PC(18:1(9Z)e/2:0)	HMDB11148	N/A	C04598	C28H56NO7P	549.379	M+H	550.387
2904	634.502	7.669									1202.7	3768.63	3421.77	1998.21	1950.61	1817.9	976.591	350.228	1008.95	191.129	2982.07	4190.81	3692.66	3996.7	1167.85	4766.56	4193.27	4458.88	5029.38	5966.09	6432.76	4184.66	531.631	507.414	1596.83	3828.55	3971.14	2441.2	1780.91	3085.03	528.929	566.496	1076.1	530.168	1830.6	523.83	873.447	991.739	1496.17
2935	679.485	7.78									1662.61	1812.07	2526.71	1441.29	1453.45	1332.84	1295.93	112.368	1462.38	82.1114	2416.09	3285.28	2654.9	2585.78	1500.15	2971.38	2770.48	1407.54	3354.68	2963.05	4774.02	1923.83	406.153	277.24	1283.52	2428.71	2388.79	1073.99	1494.93	1313.6	302.578	411.74	621.873	692.235	799.105	900.22	520.38	671.168	937.17
2958	619.507	7.838									3096	930.521	3137.35	2813.15	3710.61	2800.68	673.882	661.939	833.304	587.534	3722.46	1124.96	888.869	3025	3314.75	1201.57	5433.69	3891.1	1335.99	1265.77	1359.02	977.79	1274.56	963.021	921.799	1003.64	1057.96	3982.3	3924.2	3962.94	2396.03	509.252	1315.77	1499.93	1658.38	3547.76	2088.54	2434	2364.31
2971	857.582	7.872									1064.38	774.748	770.757	626.911	462.501	476.89	185.281	162.069	197.305	109.316	161.574	169.902	647.87	401.773	438.528	144.227	331.837	595.683	282.71	343.999	288.812	197.582	385.279	324.794	371.618	334.929	353.618	698.43	570.436	608.715	756.772	649.739	743.695	892.14	966.922	755.595	689.785	554.7	554.02
2975	856.58	7.894									1842.06	1654.09	1531.84	1177.4	1028.18	833.555	118.387	141.4	159.178	93.4105	134.007	170.797	965.421	843.372	753.035	1917.17	468.751	197.013	644.617	341.27	362.425	320.277	355.612	292.465	418.62	371.946	375.596	1294.89	1050.6	1101.47	1381.22	1162.74	1281.02	1398.63	1268.5	1430.22	1170.75	960.114	1068.44
2975	856.58	7.894	Phosphatidylcholines			C00157	C48H84NO8P	833.593	M+Na	856.583
2975	856.58	7.894	Phosphatidylcholines			C00157	C50H82NO8P	855.578	M+H	856.585
2985	773.652	7.935									442.247	657.309	618.86	415.481	536.145	679.712	469.111	501.115	441.319	292.615	718.756	687.689	633.735	668.82	632.166	1667.37	1907.5	1464.03	2010.71	2084.98	2237.71	1843.26	2532.88	2462.39	1594.3	1688.4	1469.19	236.273	289.191	454.774	321.277	415.593	401.094	718.519	230.234	771.846	550.761	209.92	196.179
3017	870.592	8.072									391.184	396.363	278.469	390.986	257.315	259.229	93.7104	125.227	120.648	119.623	168.606	160.978	236.593	194.213	211.38	158.437	140.856	185.311	180.974	197.748	222.281	131.672	169.462	254.339	177.936	181.674	197.638	342.36	306.881	282.962	378.588	277.386	316.123	345.521	298.12	303.336	286.105	260.912	305.926
3017	870.592	8.072	Phosphatidylethanolamines			C00350	C49H86NO8P	847.609	M+Na	870.598
3065	960.406	8.382									111.072	114.118	116.273	140.943	155.943	120.569	74.4809	100.05	86.2629	43.8017	57.7301	49.506	136.927	110.913	159.431	57.9363	88.1894	81.8354	102.634	82.1391	78.23	68.1381	97.505	97.2945	85.9655	74.4861	91.2941	360.307	210.249	196.925	1589.54	1655.43	1305.94	581.055	458.269	418.154	539.281	412.752	393.541
3081	805.616	8.48									676.787	424.942	856.012	604.83	576.788	419.025	663.253	1380.44	1500.24	319.265	790.147	825.865	384.928	857.552	519.525	1817.75	1768.29	1620.6	1991.23	2271.97	2466.11	1758.66	1105.93	781.333	1537.26	2056.33	1845.28	241.216	260.421	288.504	129.109	133.641	351.827	796.538	879.996	193.762	822.379	818.524	701.883
3093	620.501	8.585									3860.18	3264.26	3054.55	613.252	2392.63	2266.73	373.522	412.509	351.948	246.553	776.427	265.882	3142.86	2833.48	2789.75	1812.29	1437.52	1167.52	823.339	1634.9	1341.03	1384.77	562.501	530.631	915.882	2586.56	1141.05	556.692	439.304	540.689	5993.45	5696.74	834.102	575.073	485.584	4753.63	1312.77	1310.05	718.821
3093	620.501	8.585	CerP(d18:0/16:0)	HMDB10698	N/A		C34H70NO6P	619.494	M+H	620.501
3122	689.591	8.772									178.329	1202.25	759.355	159.455	1051.65	850.058	730.631	774.062	704.068	482.596	743.882	615.548	250.264	715.936	571.944	451.464	660.325	578.044	591.425	632.985	771.07	477.409	915.004	757.506	393.41	604.476	680.652	223.663	325.708	290.468	156.373	457.229	747.576	215.971	1165.3	1024.85	151.615	906.366	780.931
3125	486.37	8.789									248.876	257.385	218.793	235.194	251.802	217.444	141.953	145.974	144.609	152.661	118.891	108.049	296.384	292.651	291.345	202.307	201.483	160.533	182.321	176.393	189.739	177.109	234.96	244.671	186.58	160.605	206.745	424.444	342.871	270.177	950.044	779.285	735.082	935.32	853.514	778.44	188.433	228.699	191.729
3134a	369.353	8.812									1804.74	1709.26	2023.14	1971.48	2050.14	2058.85	220.327	259.638	359.94	244.931	365.304	308.505	2086.9	2309.09	2078.49	296.317	225.914	237.94	2112.45	2437.65	2567.87	200.895	471.315	339.239	1950.44	2044.27	2413.92	3591.25	3457.82	3335.7	3144.91	3040.12	3101.33	4624.64	4654.84	5089.72	4453.35	4314.18	4073.08
3134a	369.353	8.812	3-Deoxyvitamin D3		42544		C34H70NO6P		M+H
3133	821.695	8.812									185.527	114.743	103.39	179.025	173.454	111.772	1102.41	935.416	941.519	242.703	307.489	246.155	201.141	128.215	135.312	285.314	334.395	260.825	282.646	363.745	355.039	231.724	497.585	372.465	303.039	286.303	377.97	289.379	179.708	178.895	558	425.521	348.373	529.443	358.476	163.166	363.646	196.568	177.579
3148	521.395	8.851									538.24	666.059	654.64	604.82	669.74	780.44	1121.48	798.653	1376.89	743.064	931.627	601.793	708.607	748.122	620.8	1539.29	1804.87	1750.5	1686.26	1754.44	1837.57	1403.76	2387.86	2341.38	1593.31	1653.89	1796.1	427.952	409.847	424.212	275.161	287.808	217.02	346.741	408.162	358.545	262.679	330.239	288.739
3152	532.47	8.86									1205.12	865.185	723.496	1331.53	660.524	624.159	593.528	689.086	663.333	499.366	561.849	468.814	914.363	952.085	640.642	524.096	531.635	536.876	569.321	519.41	597.584	592.021	726.491	756.872	518.012	512.165	594.621	3033.56	2731.46	2526.91	1784.15	1764.87	2184.51	3328.07	3109.65	3074.51	2933.3	2450.81	2706.16
3177	604.526	9.038									4888.38	4333.94	4124.08	4755.93	4082.05	4412.54	337.049	422.01	480.625	540.121	478.335	412.352	5057.39	4098.74	4521.76	6059.8	399.032	5635.14	5555.55	5561.47	360.639	6064.77	8162.86	8174.86	7130.15	7059.34	6882.2	4147.04	4027.29	4165.81	1948.99	1917.73	2251.96	3025.92	2793.99	3452.36	2655.14	2704.62	2598.06
3271	643.584	10.76									700.581	517.806	498.459	462.632	446.085	339.28	872.548	946.438	994.25	640.123	841.183	681.819	507.57	401.212	424.016	4501.16	3886.85	2688.5	2062.39	2044.39	2084.37	2071.23	2293.68	2025.99	4658.98	3899.56	3126.48	861.957	825.098	895.008	636.923	698.773	701.403	875.72	759.824	631.709	691.93	609.08	721.187
[truncated: 132 more columns]
